# Supplementary material for: Near-Hexaploid and Near-Tetraploid Aneuploid Progenies Derived from Backcrossing Tetraploid Parents Hibiscus syriacus × (H. syriacus × H. paramutabilis)
Source: Genes (Basel). 2022 Jun 6;13(6):1022. doi: 10.3390/genes13061022 (PMC9222940; doi:10.3390/genes13061022)
Supplement: Supplementary file 1 [file genes-13-01022-s001.zip]

Archive with 2 entries (2 files):
- Supplement Table S1.pdf
- Supplemental Table S2.pdf
